# Supplementary material for: PolyI:C Maternal Immune Activation on E9.5 Causes the Deregulation of Microglia and the Complement System in Mice, Leading to Decreased Synaptic Spine Density
Source: Int J Mol Sci. 2024 May 17;25(10):5480. doi: 10.3390/ijms25105480 (PMC11121703; doi:10.3390/ijms25105480)
Supplement: Supplementary file 1 [file ijms-25-05480-s001.zip]

Archive with 10 entries (10 files):
- 12w.tif
- 2w.tif
- 3w.tif
- 6w.tif
- 8w.tif
- Iba1_overlapping_CD68_phagocytic_microglia.csv
- Iba1_overlapping_PSD95_Microglia_pruning.csv
- Synaptic_spine_density_Golgi_results.csv
- wb raw data summary.pptx
- Western_blot_densitometry.xlsx
