# Supplementary material for: PolyI:C Maternal Immune Activation on E9.5 Causes the Deregulation of Microglia and the Complement System in Mice, Leading to Decreased Synaptic Spine Density
Source: Int J Mol Sci. 2024 May 17;25(10):5480. doi: 10.3390/ijms25105480 (PMC11121703; doi:10.3390/ijms25105480)
Supplement: Supplementary file 1 [file ijms-25-05480-s001.zip › Iba1_overlapping_CD68_phagocytic_microglia.csv]

Treatment	Age	CD68	ID
Saline	2 wo	1.023689879	1a
Saline	2 wo	0.886097153	1a
Saline	2 wo	1.205312277	1a
Saline	2 wo	0.7925341	1a
Saline	2 wo	1.007178752	1a
Saline	2 wo	1.045704715	1a
Saline	2 wo	0.957645371	1a
Saline	2 wo	1.007178752	1a
Saline	2 wo	1.265853076	1a
Saline	2 wo	0.935630535	1a
Saline	2 wo	1.078726969	1a
Saline	2 wo	1.155778896	2a
Saline	2 wo	1.150275187	2a
Saline	2 wo	0.84757119	2a
Saline	2 wo	0.913615698	2a
Saline	2 wo	1.034697297	2a
Saline	2 wo	1.007178752	2a
Saline	2 wo	1.386934675	2a
Saline	2 wo	0.864082317	2a
Saline	2 wo	0.759511846	2a
Saline	2 wo	1.045704715	2a
Saline	2 wo	1.029193588	2a
Saline	2 wo	0.599904284	2a
Saline	3 wo	0.51734865	1d
Saline	3 wo	0.87508974	1d
Saline	3 wo	0.59990428	1d
Saline	3 wo	0.26417803	1d
Saline	3 wo	0.50634123	1d
Saline	3 wo	0.63843025	1d
Saline	3 wo	0.84206748	1d
Saline	3 wo	0.46781527	1d
Saline	3 wo	0.66044508	1d
Saline	3 wo	0.64943767	1d
Saline	3 wo	0.52835607	1d
Saline	3 wo	0.55587461	2d
Saline	3 wo	0.59440057	2d
Saline	3 wo	0.3632448	2d
Saline	3 wo	0.41828189	2d
Saline	3 wo	0.46231156	2d
Saline	3 wo	0.51734865	2d
Saline	3 wo	0.33572625	2d
Saline	3 wo	0.69897105	2d
Saline	3 wo	0.44029672	2d
Saline	3 wo	0.57788945	2d
Saline	3 wo	0.40177076	2d
Saline	3 wo	0.44029672	2d
Saline	6 wo	0.34122996	1e
Saline	6 wo	0.363244796	1e
Saline	6 wo	0.56688203	1e
Saline	6 wo	0.247666906	1e
Saline	6 wo	0.39626705	1e
Saline	6 wo	0.242163197	1e
Saline	6 wo	0.434793013	1e
Saline	6 wo	0.429289304	1e
Saline	6 wo	0.434793013	1e
Saline	6 wo	0.418281886	1e
Saline	6 wo	0.363244796	1e
Saline	6 wo	0.308207705	1e
Saline	6 wo	0.297200287	1e
Saline	6 wo	0.372558765	1e
Saline	6 wo	0.352237378	2e
Saline	6 wo	0.478822685	2e
Saline	6 wo	0.500837521	2e
Saline	6 wo	0.511844939	2e
Saline	6 wo	0.73749701	2e
Saline	6 wo	0.319215124	2e
Saline	6 wo	0.352237378	2e
Saline	6 wo	0.368748505	2e
Saline	6 wo	0.533859776	2e
Saline	6 wo	0.489830103	2e
Saline	6 wo	0.324718833	2e
Saline	6 wo	0.484326394	2e
Saline	8 wo	0.544867194	1h
Saline	8 wo	0.73749701	1h
Saline	8 wo	0.825556354	1h
Saline	8 wo	0.610911702	1h
Saline	8 wo	0.407274468	1h
Saline	8 wo	0.39626705	1h
Saline	8 wo	0.561378321	1h
Saline	8 wo	0.335726251	1h
Saline	8 wo	0.418281886	1h
Saline	8 wo	0.401770759	1h
Saline	8 wo	0.500837521	1h
Saline	8 wo	0.456807849	1h
Saline	8 wo	0.528356067	1h
Saline	8 wo	0.517348648	2h
Saline	8 wo	0.588896866	2h
Saline	8 wo	0.594400575	2h
Saline	8 wo	0.247666906	2h
Saline	8 wo	0.34122996	2h
Saline	8 wo	0.45130414	2h
Saline	8 wo	0.462311558	2h
Saline	8 wo	0.390763341	2h
Saline	8 wo	0.39626705	2h
Saline	8 wo	0.814548936	2h
Saline	12 wo	0.709978464	1i
Saline	12 wo	0.445800431	1i
Saline	12 wo	0.346733669	1i
Saline	12 wo	0.561378321	1i
Saline	12 wo	0.335726251	1i
Saline	12 wo	0.500837521	1i
Saline	12 wo	0.649437665	1i
Saline	12 wo	0.599904284	1i
Saline	12 wo	0.379755923	1i
Saline	12 wo	0.67695621	1i
Saline	12 wo	0.456807849	2i
Saline	12 wo	0.357741087	2i
Saline	12 wo	0.583393157	2i
Saline	12 wo	0.511844939	2i
Saline	12 wo	0.220148361	2i
Saline	12 wo	0.489830103	2i
Saline	12 wo	0.368748505	2i
Saline	12 wo	0.517348648	2i
Saline	12 wo	0.429289304	2i
Saline	12 wo	0.583393157	2i
Saline	12 wo	0.484326394	2i
Saline	12 wo	0.45130414	2i
PolyIC	2 wo	0.787661801	1b
PolyIC	2 wo	0.743596805	1b
PolyIC	2 wo	1.079592399	1b
PolyIC	2 wo	0.765629303	1b
PolyIC	2 wo	0.826218673	1b
PolyIC	2 wo	1.321949876	1b
PolyIC	2 wo	0.859267419	1b
PolyIC	2 wo	0.925364913	1b
PolyIC	2 wo	1.145689893	1b
PolyIC	2 wo	1.360506747	1b
PolyIC	2 wo	1.553291104	2b
PolyIC	2 wo	0.837234922	2b
PolyIC	2 wo	1.112641146	2b
PolyIC	2 wo	1.030019278	2b
PolyIC	2 wo	0.897824291	2b
PolyIC	2 wo	0.941889287	2b
PolyIC	2 wo	0.859267419	2b
PolyIC	2 wo	0.95841366	2b
PolyIC	2 wo	1.178738639	2b
PolyIC	2 wo	0.815202424	2b
PolyIC	3 wo	0.732580556	1c
PolyIC	3 wo	0.90884054	1c
PolyIC	3 wo	0.79867805	1c
PolyIC	3 wo	0.74910493	1c
PolyIC	3 wo	0.842743046	1c
PolyIC	3 wo	0.58936932	1c
PolyIC	3 wo	0.649958689	1c
PolyIC	3 wo	0.941889287	1c
PolyIC	3 wo	0.58936932	1c
PolyIC	3 wo	1.288901129	1c
PolyIC	3 wo	0.677499311	1c
PolyIC	3 wo	0.52877995	2c
PolyIC	3 wo	0.58936932	2c
PolyIC	3 wo	0.831726797	2c
PolyIC	3 wo	0.870283668	2c
PolyIC	3 wo	0.787661801	2c
PolyIC	3 wo	0.68851556	2c
PolyIC	3 wo	0.556320573	2c
PolyIC	3 wo	0.815202424	2c
PolyIC	3 wo	0.914348664	2c
PolyIC	3 wo	0.556320573	2c
PolyIC	3 wo	0.616909942	2c
PolyIC	3 wo	0.738088681	2c
PolyIC	6 wo	1.019003029	1f
PolyIC	6 wo	0.820710548	1f
PolyIC	6 wo	0.947397411	1f
PolyIC	6 wo	0.936381162	1f
PolyIC	6 wo	0.787661801	1f
PolyIC	6 wo	0.79867805	1f
PolyIC	6 wo	1.454144864	1f
PolyIC	6 wo	1.002478656	1f
PolyIC	6 wo	0.969429909	1f
PolyIC	6 wo	0.556320573	1f
PolyIC	6 wo	0.699531809	1f
PolyIC	6 wo	1.019003029	1f
PolyIC	6 wo	0.917561737	1f
PolyIC	6 wo	0.616909942	2f
PolyIC	6 wo	0.842743046	2f
PolyIC	6 wo	0.732580556	2f
PolyIC	6 wo	0.68851556	2f
PolyIC	6 wo	0.776645552	2f
PolyIC	6 wo	0.859267419	2f
PolyIC	6 wo	0.831726797	2f
PolyIC	6 wo	1.013494905	2f
PolyIC	6 wo	0.556320573	2f
PolyIC	6 wo	1.206279262	2f
PolyIC	6 wo	0.578353071	2f
PolyIC	6 wo	0.996970532	2f
PolyIC	6 wo	0.881299917	3f
PolyIC	6 wo	1.063068025	3f
PolyIC	6 wo	1.481685486	3f
PolyIC	6 wo	1.167722391	3f
PolyIC	6 wo	0.963921785	3f
PolyIC	6 wo	0.853759295	3f
PolyIC	6 wo	0.914348664	3f
PolyIC	6 wo	0.694023685	3f
PolyIC	6 wo	1.288901129	3f
PolyIC	8 wo	0.974938034	1g
PolyIC	8 wo	1.123657395	1g
PolyIC	8 wo	1.046543652	1g
PolyIC	8 wo	0.853759295	1g
PolyIC	8 wo	0.820710548	1g
PolyIC	8 wo	0.853759295	1g
PolyIC	8 wo	0.864775544	1g
PolyIC	8 wo	0.914348664	1g
PolyIC	8 wo	1.393555494	1g
PolyIC	8 wo	0.501239328	1g
PolyIC	8 wo	0.660974938	2g
PolyIC	8 wo	0.622418067	2g
PolyIC	8 wo	0.793169926	2g
PolyIC	8 wo	0.743596805	2g
PolyIC	8 wo	0.710548058	2g
PolyIC	8 wo	0.875791793	2g
PolyIC	8 wo	0.754613054	2g
PolyIC	8 wo	0.771137428	2g
PolyIC	8 wo	0.969429909	2g
PolyIC	8 wo	0.68851556	2g
PolyIC	8 wo	0.539796199	2g
PolyIC	8 wo	0.826218673	2g
PolyIC	12 wo	0.556321	1j
PolyIC	12 wo	0.782154	1j
PolyIC	12 wo	0.583861	1j
PolyIC	12 wo	0.963922	1j
PolyIC	12 wo	0.864776	1j
PolyIC	12 wo	0.853759	1j
PolyIC	12 wo	0.694024	1j
PolyIC	12 wo	0.936381	1j
PolyIC	12 wo	0.671991	2j
PolyIC	12 wo	0.721564	2j
PolyIC	12 wo	0.787662	2j
PolyIC	12 wo	0.424126	2j
PolyIC	12 wo	0.699532	2j
PolyIC	12 wo	0.815202	2j
PolyIC	12 wo	0.660975	3j
PolyIC	12 wo	0.655467	3j
PolyIC	12 wo	0.556321	3j
PolyIC	12 wo	0.892316	3j
PolyIC	12 wo	0.638942	3j
PolyIC	12 wo	0.605894	3j
