# Supplementary material for: PolyI:C Maternal Immune Activation on E9.5 Causes the Deregulation of Microglia and the Complement System in Mice, Leading to Decreased Synaptic Spine Density
Source: Int J Mol Sci. 2024 May 17;25(10):5480. doi: 10.3390/ijms25105480 (PMC11121703; doi:10.3390/ijms25105480)
Supplement: Supplementary file 1 [file ijms-25-05480-s001.zip › Iba1_overlapping_PSD95_Microglia_pruning.csv]

Treatment	Age	Psd95	ID
PolyIC	2 wo	0.174	1a
PolyIC	2 wo	0.179	1a
PolyIC	2 wo	0.192	1a
PolyIC	2 wo	0.163	1a
PolyIC	2 wo	0.208	1a
PolyIC	2 wo	0.244	1a
PolyIC	2 wo	0.173	1a
PolyIC	2 wo	0.199	1a
PolyIC	2 wo	0.186	1a
PolyIC	2 wo	0.197	1a
PolyIC	2 wo	0.218	1a
PolyIC	2 wo	0.172	2a
PolyIC	2 wo	0.159	2a
PolyIC	2 wo	0.196	2a
PolyIC	2 wo	0.161	2a
PolyIC	2 wo	0.148	2a
PolyIC	2 wo	0.187	2a
PolyIC	2 wo	0.183	2a
PolyIC	2 wo	0.161	2a
PolyIC	2 wo	0.207	2a
PolyIC	2 wo	0.153	2a
PolyIC	2 wo	0.149	2a
PolyIC	3 wo	0.133	1c
PolyIC	3 wo	0.21	1c
PolyIC	3 wo	0.218	1c
PolyIC	3 wo	0.154	1c
PolyIC	3 wo	0.221	1c
PolyIC	3 wo	0.237	1c
PolyIC	3 wo	0.171	1c
PolyIC	3 wo	0.186	1c
PolyIC	3 wo	0.19	1c
PolyIC	3 wo	0.219	1c
PolyIC	3 wo	0.18	1c
PolyIC	3 wo	0.165	1c
PolyIC	3 wo	0.212	2c
PolyIC	3 wo	0.188	2c
PolyIC	3 wo	0.188	2c
PolyIC	3 wo	0.22	2c
PolyIC	3 wo	0.211	2c
PolyIC	3 wo	0.215	2c
PolyIC	3 wo	0.196	2c
PolyIC	3 wo	0.16	2c
PolyIC	3 wo	0.262	2c
PolyIC	3 wo	0.175	2c
PolyIC	3 wo	0.181	2c
PolyIC	3 wo	0.199	2c
PolyIC	6 wo	0.224	1f
PolyIC	6 wo	0.174	1f
PolyIC	6 wo	0.199	1f
PolyIC	6 wo	0.217	1f
PolyIC	6 wo	0.187	1f
PolyIC	6 wo	0.266	1f
PolyIC	6 wo	0.206	1f
PolyIC	6 wo	0.207	1f
PolyIC	6 wo	0.219	1f
PolyIC	6 wo	0.183	1f
PolyIC	6 wo	0.214	1f
PolyIC	6 wo	0.267	1f
PolyIC	6 wo	0.232	1f
PolyIC	6 wo	0.187	2f
PolyIC	6 wo	0.229	2f
PolyIC	6 wo	0.145	2f
PolyIC	6 wo	0.197	2f
PolyIC	6 wo	0.262	2f
PolyIC	6 wo	0.226	2f
PolyIC	6 wo	0.218	2f
PolyIC	6 wo	0.198	2f
PolyIC	6 wo	0.194	2f
PolyIC	6 wo	0.203	2f
PolyIC	6 wo	0.192	3f
PolyIC	6 wo	0.207	3f
PolyIC	6 wo	0.173	3f
PolyIC	6 wo	0.196	3f
PolyIC	6 wo	0.22	3f
PolyIC	6 wo	0.247	3f
PolyIC	6 wo	0.26	3f
PolyIC	6 wo	0.206	3f
PolyIC	6 wo	0.146	3f
PolyIC	8 wo	0.141	1g
PolyIC	8 wo	0.127	1g
PolyIC	8 wo	0.136	1g
PolyIC	8 wo	0.211	1g
PolyIC	8 wo	0.161	1g
PolyIC	8 wo	0.162	1g
PolyIC	8 wo	0.176	1g
PolyIC	8 wo	0.203	1g
PolyIC	8 wo	0.177	2g
PolyIC	8 wo	0.181	2g
PolyIC	8 wo	0.185	2g
PolyIC	8 wo	0.229	2g
PolyIC	8 wo	0.21	2g
PolyIC	8 wo	0.246	2g
PolyIC	8 wo	0.202	2g
PolyIC	8 wo	0.166	2g
PolyIC	8 wo	0.205	2g
PolyIC	12 wo	0.159	1j
PolyIC	12 wo	0.156	1j
PolyIC	12 wo	0.155	1j
PolyIC	12 wo	0.173	1j
PolyIC	12 wo	0.166	1j
PolyIC	12 wo	0.14	1j
PolyIC	12 wo	0.152	1j
PolyIC	12 wo	0.165	2j
PolyIC	12 wo	0.181	2j
PolyIC	12 wo	0.164	2j
PolyIC	12 wo	0.165	2j
PolyIC	12 wo	0.152	2j
PolyIC	12 wo	0.143	2j
PolyIC	12 wo	0.154	2j
PolyIC	12 wo	0.161	2j
PolyIC	12 wo	0.158	2j
PolyIC	12 wo	0.168	3j
PolyIC	12 wo	0.157	3j
PolyIC	12 wo	0.142	3j
PolyIC	12 wo	0.122	3j
PolyIC	12 wo	0.137	3j
PolyIC	12 wo	0.126	3j
PolyIC	12 wo	0.155	3j
Saline	2 wo	0.192	1b
Saline	2 wo	0.164	1b
Saline	2 wo	0.223	1b
Saline	2 wo	0.189	1b
Saline	2 wo	0.134	1b
Saline	2 wo	0.17	1b
Saline	2 wo	0.187	1b
Saline	2 wo	0.188	1b
Saline	2 wo	0.187	1b
Saline	2 wo	0.138	1b
Saline	2 wo	0.167	1b
Saline	2 wo	0.182	2b
Saline	2 wo	0.15	2b
Saline	2 wo	0.181	2b
Saline	2 wo	0.13	2b
Saline	2 wo	0.128	2b
Saline	2 wo	0.146	2b
Saline	2 wo	0.203	2b
Saline	2 wo	0.143	2b
Saline	2 wo	0.148	2b
Saline	2 wo	0.19	2b
Saline	2 wo	0.14	2b
Saline	2 wo	0.176	2b
Saline	2 wo	0.156	2b
Saline	3 wo	0.19	1d
Saline	3 wo	0.179	1d
Saline	3 wo	0.178	1d
Saline	3 wo	0.19	1d
Saline	3 wo	0.178	1d
Saline	3 wo	0.222	1d
Saline	3 wo	0.222	1d
Saline	3 wo	0.182	1d
Saline	3 wo	0.122	1d
Saline	3 wo	0.124	1d
Saline	3 wo	0.151	1d
Saline	3 wo	0.154	1d
Saline	3 wo	0.122	1d
Saline	3 wo	0.23	2d
Saline	3 wo	0.227	2d
Saline	3 wo	0.142	2d
Saline	3 wo	0.187	2d
Saline	3 wo	0.157	2d
Saline	3 wo	0.198	2d
Saline	3 wo	0.21	2d
Saline	3 wo	0.179	2d
Saline	3 wo	0.16	2d
Saline	3 wo	0.171	2d
Saline	3 wo	0.137	2d
Saline	6 wo	0.206	1e
Saline	6 wo	0.148	1e
Saline	6 wo	0.19	1e
Saline	6 wo	0.142	1e
Saline	6 wo	0.165	1e
Saline	6 wo	0.198	1e
Saline	6 wo	0.171	1e
Saline	6 wo	0.137	1e
Saline	6 wo	0.154	1e
Saline	6 wo	0.174	1e
Saline	6 wo	0.187	1e
Saline	6 wo	0.151	1e
Saline	6 wo	0.162	1e
Saline	6 wo	0.134	2e
Saline	6 wo	0.137	2e
Saline	6 wo	0.138	2e
Saline	6 wo	0.19	2e
Saline	6 wo	0.154	2e
Saline	6 wo	0.15	2e
Saline	6 wo	0.212	2e
Saline	6 wo	0.182	2e
Saline	6 wo	0.164	2e
Saline	6 wo	0.162	2e
Saline	6 wo	0.153	2e
Saline	6 wo	0.167	2e
Saline	8 wo	0.144	1h
Saline	8 wo	0.125	1h
Saline	8 wo	0.15	1h
Saline	8 wo	0.141	1h
Saline	8 wo	0.122	1h
Saline	8 wo	0.119	1h
Saline	8 wo	0.15	1h
Saline	8 wo	0.157	1h
Saline	8 wo	0.157	1h
Saline	8 wo	0.156	1h
Saline	8 wo	0.149	2h
Saline	8 wo	0.148	2h
Saline	8 wo	0.129	2h
Saline	8 wo	0.164	2h
Saline	8 wo	0.172	2h
Saline	8 wo	0.185	2h
Saline	8 wo	0.147	2h
Saline	8 wo	0.171	2h
Saline	12 wo	0.158	1i
Saline	12 wo	0.185	1i
Saline	12 wo	0.162	1i
Saline	12 wo	0.147	1i
Saline	12 wo	0.148	1i
Saline	12 wo	0.142	1i
Saline	12 wo	0.132	1i
Saline	12 wo	0.141	1i
Saline	12 wo	0.127	2i
Saline	12 wo	0.153	2i
Saline	12 wo	0.147	2i
Saline	12 wo	0.152	2i
Saline	12 wo	0.133	2i
Saline	12 wo	0.148	2i
Saline	12 wo	0.141	2i
Saline	12 wo	0.151	2i
Saline	12 wo	0.154	2i
Saline	12 wo	0.159	3i
Saline	12 wo	0.141	3i
Saline	12 wo	0.143	3i
Saline	12 wo	0.163	3i
Saline	12 wo	0.166	3i
