# Supplementary material for: PolyI:C Maternal Immune Activation on E9.5 Causes the Deregulation of Microglia and the Complement System in Mice, Leading to Decreased Synaptic Spine Density
Source: Int J Mol Sci. 2024 May 17;25(10):5480. doi: 10.3390/ijms25105480 (PMC11121703; doi:10.3390/ijms25105480)
Supplement: Supplementary file 1 [file ijms-25-05480-s001.zip › Synaptic_spine_density_Golgi_results.csv]

Treatment	Age	SpineDensity	ID	Length
Saline	2 wo	9.684113	4j	21.685
Saline	2 wo	9.636865	4j	22.829
Saline	2 wo	10.4758	4j	29.592
Saline	2 wo	10.0749	4j	22.829
Saline	2 wo	9.156461	4j	26.211
Saline	2 wo	8.572245	4j	20.998
Saline	2 wo	8.851619	4j	21.465
Saline	2 wo	11.54632	4j	22.518
Saline	2 wo	9.718173	4j	16.464
Saline	2 wo	10.06698	4j	25.827
Saline	2 wo	9.334453	4j	21.426
Saline	2 wo	10.28769	4j	27.217
Saline	2 wo	9.690475	4j	17.543
Saline	2 wo	10.46694	4j	34.394
Saline	2 wo	8.920607	4j	21.299
Saline	2 wo	9.806325	4j	20.395
Saline	2 wo	13.25714	2j	21.875
Saline	2 wo	8.06038	2j	27.294
Saline	2 wo	11.10223	2j	22.518
Saline	2 wo	14.37693	2j	23.649
Saline	2 wo	18.43972	2j	14.1
Saline	2 wo	18.76258	2j	21.852
Saline	2 wo	15.75485	2j	25.389
Saline	2 wo	14.12429	2j	16.992
Saline	2 wo	13.83862	2j	18.788
Saline	2 wo	15.46356	2j	14.227
Saline	2 wo	12.22323	2j	28.634
Saline	2 wo	13.68197	4j	13.156
Saline	2 wo	16.13647	4j	21.69
Saline	2 wo	21.89781	4j	9.59
Saline	2 wo	13.42711	4j	15.64
Saline	2 wo	14.73025	4j	27.155
Saline	2 wo	11.20739688	3j	49.967
Saline	2 wo	12.08160576	3j	72.838
Saline	2 wo	12.154636	3j	55.123
Saline	2 wo	13.31782713	3j	53.312
Saline	2 wo	13.9511709	3j	30.105
Saline	2 wo	14.11921754	3j	38.954
Saline	2 wo	15.59199276	3j	59.646
Saline	2 wo	10.94585024	3j	31.062
Saline	2 wo	11.24996943	3j	40.889
Saline	2 wo	11.511301	3j	45.173
Saline	2 wo	9.803014889	3j	54.065
Saline	2 wo	11.98663785	3j	50.89
Saline	2 wo	14.3526417	3j	36.927
Saline	2 wo	14.574464	3j	52.146
Saline	2 wo	11.94237803	3j	40.193
Saline	2 wo	14.13242607	3j	38.21
Saline	2 wo	12.84548714	3j	70.842
Saline	2 wo	11.83948156	3j	48.144
Saline	2 wo	11.01788287	3j	70.794
Saline	2 wo	13.19648094	3j	34.1
Saline	2 wo	13.58455947	3j	56.682
Saline	2 wo	10.44242924	3j	72.78
Saline	2 wo	11.51572177	3j	71.207
Saline	2 wo	9.984079441	3j	37.059
Saline	2 wo	12.71925326	3j	48.745
Saline	3 wo	10.94523792	1k	55.732
Saline	3 wo	9.315323707	1k	49.381
Saline	3 wo	9.935968205	1k	36.232
Saline	3 wo	10.47269958	1k	42.014
Saline	3 wo	11.55975583	1k	49.309
Saline	3 wo	11.52096617	1k	50.343
Saline	3 wo	10.70281841	1k	58.863
Saline	3 wo	10.37719912	1k	41.437
Saline	3 wo	11.32816433	1k	39.724
Saline	3 wo	11.57582163	1k	39.738
Saline	3 wo	10.49333673	1k	66.709
Saline	3 wo	11.09370921	1k	45.972
Saline	3 wo	10.98955992	1k	60.057
Saline	3 wo	11.17744189	1k	39.365
Saline	3 wo	14.26929327	1k	25.229
Saline	3 wo	14.1651085	1k	17.649
Saline	3 wo	12.92453508	1k	27.854
Saline	3 wo	12.7399924	1k	44.741
Saline	3 wo	9.655119144	1k	51.786
Saline	3 wo	11.30167542	1k	50.435
Saline	3 wo	9.992899782	1k	38.027
Saline	3 wo	9.408464197	1k	58.458
Saline	3 wo	12.34003656	1k	43.76
Saline	3 wo	10.03434835	1k	51.822
Saline	3 wo	10.50157524	1k	59.991
Saline	3 wo	9.557242368	1k	54.409
Saline	3 wo	11.35659715	1k	38.744
Saline	3 wo	9.512446795	1k	62.024
Saline	3 wo	12.17073807	1k	46.012
Saline	3 wo	11.88051595	1k	29.46
Saline	3 wo	12.569436	1k	49.326
Saline	3 wo	11.56159981	1k	51.031
Saline	3 wo	13.95724675	1k	27.226
Saline	3 wo	11.68720782	1k	47.06
Saline	3 wo	11.33970517	1k	55.557
Saline	3 wo	15.86357327	1k	35.301
Saline	3 wo	12.31991552	1k	39.773
Saline	3 wo	14.07861192	1k	52.562
Saline	3 wo	17.24732666	1k	23.192
Saline	3 wo	13.40209189	1k	34.323
Saline	3 wo	14.22207911	1k	37.266
Saline	3 wo	14.45977338	1k	42.186
Saline	3 wo	14.15155024	1k	46.638
Saline	3 wo	12.40486807	1k	29.827
Saline	3 wo	13.49081098	1k	39.286
Saline	3 wo	11.73105024	1k	48.589
Saline	3 wo	11.82033097	1k	46.53
Saline	3 wo	13.18434305	1k	46.267
Saline	3 wo	10.20516637	1k	47.035
Saline	3 wo	12.09752466	1k	53.73
Saline	3 wo	11.44492132	1k	52.425
Saline	3 wo	12.39959027	1k	55.647
Saline	3 wo	14.96781919	1k	60.129
Saline	3 wo	16.48686427	1k	27.901
Saline	3 wo	16.11765891	1k	29.781
Saline	3 wo	15.93934433	1k	23.213
Saline	3 wo	15.06837631	1k	35.173
Saline	3 wo	15.04737891	1k	24.589
Saline	3 wo	14.01310638	1k	48.526
Saline	3 wo	14.08641933	1k	58.922
Saline	3 wo	12.11488251	1k	47.875
Saline	3 wo	14.51536028	1k	46.158
Saline	3 wo	13.70906321	1k	26.26
Saline	3 wo	10.55643526	1k	35.997
Saline	3 wo	11.96376688	1k	46.808
Saline	3 wo	9.668126751	1k	50.682
Saline	3 wo	12.79383167	1k	58.622
Saline	3 wo	11.55018185	1k	40.692
Saline	3 wo	10.22533611	2k	52.81
Saline	3 wo	10.76225462	2k	69.688
Saline	3 wo	12.06930115	2k	51.37
Saline	3 wo	10.70294158	2k	28.964
Saline	3 wo	11.23289536	2k	29.378
Saline	3 wo	11.85536455	2k	35.427
Saline	3 wo	13.32103699	2k	48.795
Saline	3 wo	13.13252675	2k	35.789
Saline	3 wo	11.02110542	2k	36.294
Saline	3 wo	10.98934644	2k	32.759
Saline	3 wo	12.41147697	2k	68.485
Saline	3 wo	13.51731907	2k	53.265
Saline	3 wo	11.04509445	2k	52.512
Saline	3 wo	10.65062807	2k	63.846
Saline	3 wo	12.07747702	2k	66.239
Saline	3 wo	12.14372455	2k	55.996
Saline	3 wo	10.02134175	2k	53.885
Saline	3 wo	11.46552613	2k	77.624
Saline	3 wo	10.60016189	2k	51.886
Saline	3 wo	11.80173092	2k	53.382
Saline	3 wo	11.61825726	2k	42.175
Saline	3 wo	11.19524507	3k	49.128
Saline	3 wo	13.81835769	3k	57.894
Saline	3 wo	12.46162731	3k	65.802
Saline	3 wo	12.02847672	3k	71.497
Saline	3 wo	11.08415593	3k	47.816
Saline	3 wo	12.56354253	3k	51.737
Saline	3 wo	12.56644081	3k	58.887
Saline	3 wo	11.41089741	3k	66.603
Saline	3 wo	14.03271073	3k	20.666
Saline	3 wo	12.49232463	3k	47.229
Saline	3 wo	11.41793885	3k	47.294
Saline	3 wo	12.13850029	3k	65.906
Saline	3 wo	11.28243701	3k	55.839
Saline	3 wo	10.67520683	3k	71.193
Saline	3 wo	12.41582492	3k	47.52
Saline	6 wo	10.96068963	1n	67.514
Saline	6 wo	11.54316627	1n	58.043
Saline	6 wo	12.0612466	1n	48.917
Saline	6 wo	12.50219337	1n	45.592
Saline	6 wo	10.31370864	1n	58.175
Saline	6 wo	10.45667518	1n	49.729
Saline	6 wo	12.18565039	1n	74.678
Saline	6 wo	11.77856302	1n	35.658
Saline	6 wo	13.32322135	1n	48.787
Saline	6 wo	12.98249681	1n	43.135
Saline	6 wo	11.41159636	1n	55.207
Saline	6 wo	12.43366187	1n	65.95
Saline	6 wo	12.41908192	1n	64.417
Saline	6 wo	12.28520094	1n	65.119
Saline	6 wo	10.5259402	1n	56.052
Saline	6 wo	10.71912141	1n	53.176
Saline	6 wo	12.60403764	1n	46.017
Saline	6 wo	11.72936633	1n	69.91
Saline	6 wo	10.50762709	1n	55.198
Saline	6 wo	12.63944606	1n	72.788
Saline	6 wo	11.19144738	1n	67.909
Saline	6 wo	12.33563424	1n	38.101
Saline	6 wo	11.82436871	1n	76.114
Saline	6 wo	11.48655116	1n	62.682
Saline	6 wo	12.39925604	1n	45.164
Saline	6 wo	14.28942582	1n	61.584
Saline	6 wo	11.61729317	2n	60.255
Saline	6 wo	10.87672095	2n	34.937
Saline	6 wo	12.17475998	2n	57.496
Saline	6 wo	11.56672732	2n	70.893
Saline	6 wo	12.18223186	2n	55.819
Saline	6 wo	10.30792892	2n	61.118
Saline	6 wo	12.29153281	2n	35.797
Saline	6 wo	14.32085453	2n	59.354
Saline	6 wo	12.46882793	2n	38.496
Saline	6 wo	13.50945662	2n	53.296
Saline	6 wo	15.0801482	2n	53.713
Saline	6 wo	13.68575527	2n	60.647
Saline	6 wo	13.5448071	2n	45.774
Saline	6 wo	15.83271098	2n	33.475
Saline	6 wo	14.74663751	2n	39.331
Saline	6 wo	14.8059874	2n	55.383
Saline	6 wo	14.35942752	2n	63.373
Saline	6 wo	16.06150768	2n	37.979
Saline	6 wo	13.4695252	2n	62.363
Saline	6 wo	14.43680758	2n	31.863
Saline	6 wo	13.96369439	2n	35.091
Saline	6 wo	13.19831608	2n	43.945
Saline	6 wo	12.64276684	2n	46.667
Saline	6 wo	13.07777187	2n	73.407
Saline	6 wo	12.7509049	2n	48.624
Saline	6 wo	14.45086705	2n	41.52
Saline	6 wo	14.39802541	2n	43.756
Saline	6 wo	12.58426966	2n	33.375
Saline	6 wo	15.29725946	2n	38.569
Saline	6 wo	13.02227029	2n	45.307
Saline	6 wo	13.10896493	3n	37.379
Saline	6 wo	12.27652881	3n	26.066
Saline	6 wo	12.89490651	3n	54.285
Saline	6 wo	12.7933952	3n	58.624
Saline	6 wo	13.08297555	3n	54.269
Saline	6 wo	12.59916924	3n	50.797
Saline	6 wo	14.40970477	3n	29.841
Saline	6 wo	12.67085434	3n	37.093
Saline	6 wo	13.35016263	3n	41.198
Saline	6 wo	14.11831145	3n	42.498
Saline	6 wo	13.48342793	3n	63.782
Saline	6 wo	11.47593242	3n	31.37
Saline	6 wo	15.98082301	3n	25.03
Saline	6 wo	11.74842702	3n	38.303
Saline	8 wo	11.29374418	1o	65.523
Saline	8 wo	11.54703402	1o	74.478
Saline	8 wo	10.92166737	1o	49.443
Saline	8 wo	11.32203091	1o	68.009
Saline	8 wo	14.90038815	1o	54.361
Saline	8 wo	13.07344901	1o	50.484
Saline	8 wo	14.34944449	1o	70.386
Saline	8 wo	14.49965822	1o	48.277
Saline	8 wo	13.02697906	1o	52.967
Saline	8 wo	12.61253425	1o	45.986
Saline	8 wo	12.05303335	1o	62.225
Saline	8 wo	11.72772904	1o	42.634
Saline	8 wo	13.79201639	1o	25.377
Saline	8 wo	11.92112191	1o	60.397
Saline	8 wo	14.23335587	1o	28.103
Saline	8 wo	13.90503545	1o	43.869
Saline	8 wo	12.70876007	1o	66.883
Saline	8 wo	13.7235116	1o	49.55
Saline	8 wo	12.56336786	1o	45.37
Saline	8 wo	12.49406532	1o	40.019
Saline	8 wo	12.06272618	1o	59.688
Saline	8 wo	15.33244877	1o	33.915
Saline	8 wo	14.06880442	1o	37.672
Saline	8 wo	12.86291804	1o	38.094
Saline	8 wo	13.7691137	1o	27.598
Saline	8 wo	10.79502159	1o	62.992
Saline	8 wo	14.89190531	1o	58.421
Saline	8 wo	10.54873316	1o	50.243
Saline	8 wo	14.88057059	1o	38.977
Saline	8 wo	12.99907149	1o	43.08
Saline	8 wo	13.22951315	1o	52.912
Saline	8 wo	13.71440182	1o	59.062
Saline	8 wo	11.97085715	1o	48.451
Saline	8 wo	10.79171981	1o	61.158
Saline	8 wo	14.00992568	2o	42.113
Saline	8 wo	14.19647927	2o	66.918
Saline	8 wo	11.23000318	2o	47.195
Saline	8 wo	11.80394214	2o	53.372
Saline	8 wo	12.67317107	2o	57.602
Saline	8 wo	13.35113485	2o	76.398
Saline	8 wo	12.6833393	2o	61.498
Saline	8 wo	13.47597701	2o	36.361
Saline	8 wo	17.64960538	2o	30.029
Saline	8 wo	11.55849708	2o	63.157
Saline	8 wo	10.69373942	2o	73.875
Saline	8 wo	14.87893954	2o	66.537
Saline	8 wo	12.94240629	2o	60.267
Saline	8 wo	15.97392013	2o	61.35
Saline	8 wo	12.50390747	2o	44.786
Saline	8 wo	15.63370026	2o	46.694
Saline	8 wo	12.34591717	2o	51.839
Saline	8 wo	12.13257597	2o	54.399
Saline	8 wo	14.68408048	2o	70.825
Saline	8 wo	12.97613571	2o	84.771
Saline	8 wo	11.21156036	2o	56.192
Saline	8 wo	13.27769347	2o	68.536
Saline	8 wo	14.74212793	2o	43.413
Saline	8 wo	13.19856319	2o	59.855
Saline	8 wo	13.07932897	2o	52.755
Saline	8 wo	12.62233005	2o	61.003
Saline	8 wo	12.34135054	2o	71.305
Saline	8 wo	11.32044958	2o	61.835
Saline	8 wo	13.1200188	2o	51.067
Saline	8 wo	13.37196345	2o	31.409
Saline	8 wo	13.01277812	2o	46.877
Saline	8 wo	13.79196772	3o	48.579
Saline	8 wo	13.68592327	3o	65.761
Saline	8 wo	13.38938639	3o	69.458
Saline	8 wo	10.23775685	3o	83.026
Saline	8 wo	13.67937075	3o	52.634
Saline	8 wo	13.97912662	3o	62.951
Saline	8 wo	12.75001992	3o	50.196
Saline	8 wo	13.92693004	3o	43.082
Saline	8 wo	15.61229468	3o	61.49
Saline	8 wo	14.28176541	3o	43.412
Saline	12 wo	13.93336	1r	33.732
Saline	12 wo	12.35827	1r	32.367
Saline	12 wo	10.46638	1r	23.886
Saline	12 wo	11.07665	1r	49.654
Saline	12 wo	12.58993	1r	22.24
Saline	12 wo	13.10355	1r	35.105
Saline	12 wo	14.22553	1r	36.554
Saline	12 wo	11.48652	1r	35.694
Saline	12 wo	10.77116	1r	38.993
Saline	12 wo	9.984639	1r	39.06
Saline	12 wo	13.51398	1r	28.859
Saline	12 wo	10.90457	1r	58.691
Saline	12 wo	12.60209	1r	41.263
Saline	12 wo	11.67838	1r	51.377
Saline	12 wo	12.63258	1r	41.955
Saline	12 wo	12.98299	1r	51.606
Saline	12 wo	13.04945	1r	29.12
Saline	12 wo	10.4753	1r	63.96
Saline	12 wo	12.52505	1r	23.952
Saline	12 wo	11.82366	1r	35.522
Saline	12 wo	11.486	1r	41.79
Saline	12 wo	13.89837	1r	39.573
Saline	12 wo	15.74465	1r	27.946
Saline	12 wo	13.4548	1r	35.675
Saline	12 wo	12.5	1r	51.2
Saline	12 wo	10.42112	2r	37.424
Saline	12 wo	12.38841	2r	50.854
Saline	12 wo	13.0561	2r	51.317
Saline	12 wo	11.74736	2r	43.414
Saline	12 wo	13.09565	2r	37.417
Saline	12 wo	10.5042	2r	43.792
Saline	12 wo	14.20105	2r	36.617
Saline	12 wo	11.85704	2r	35.422
Saline	12 wo	12.58332	2r	50.861
Saline	12 wo	12.0886	2r	58.733
Saline	12 wo	14.01824	2r	52.075
Saline	12 wo	10.97741	2r	47.37
Saline	12 wo	12.49404	2r	44.021
Saline	12 wo	13.53655	2r	19.946
Saline	12 wo	12.25525	2r	35.087
Saline	12 wo	14.19827	2r	31.694
Saline	12 wo	12.31557	2r	41.411
Saline	12 wo	13.92726	2r	43.799
Saline	12 wo	14.01241	2r	34.969
Saline	12 wo	12.82311	2r	29.634
Saline	12 wo	12.15575	2r	52.65
Saline	12 wo	11.12454	2r	52.137
Saline	12 wo	10.5166	2r	46.593
Saline	12 wo	13.55626	2r	37.621
Saline	12 wo	13.13948	2r	35.009
Saline	12 wo	12.42932	2r	41.032
Saline	12 wo	14.92971	2r	24.113
Saline	12 wo	10.85709	3r	32.237
Saline	12 wo	10.83167	3r	29.543
Saline	12 wo	15.26946	3r	33.4
Saline	12 wo	11.17716	3r	39.366
Saline	12 wo	13.98807	3r	54.332
Saline	12 wo	11.18929	3r	46.473
Saline	12 wo	12.84934	3r	28.017
Saline	12 wo	14.55411	3r	37.79
Saline	12 wo	13.37223	3r	41.13
Saline	12 wo	11.55476	3r	54.523
Saline	12 wo	14.90683	3r	32.2
Saline	12 wo	13.06037	3r	58.957
PolyIC	2 wo	10.62376688	2i	46.123
PolyIC	2 wo	13.4089737	2i	29.085
PolyIC	2 wo	11.50032636	3i	32.173
PolyIC	2 wo	9.008729148	3i	32.191
PolyIC	2 wo	7.334963325	3i	28.63
PolyIC	2 wo	10.23255814	3i	32.25
PolyIC	2 wo	8.231734449	3i	44.948
PolyIC	2 wo	11.74897703	3i	24.683
PolyIC	2 wo	9.994503023	3i	20.011
PolyIC	2 wo	12.0800302	3i	13.245
PolyIC	2 wo	7.824726135	3i	28.116
PolyIC	2 wo	12.90877797	3i	11.62
PolyIC	2 wo	9.217748355	3i	23.867
PolyIC	2 wo	10.06358355	3i	21.861
PolyIC	2 wo	6.512748706	3i	30.709
PolyIC	2 wo	7.62195122	3i	22.304
PolyIC	2 wo	10.73069314	2i	29.821
PolyIC	2 wo	8.166794773	2i	20.816
PolyIC	2 wo	14.16020339	2i	31.073
PolyIC	2 wo	11.77242987	2i	44.171
PolyIC	2 wo	13.14652744	2i	26.623
PolyIC	2 wo	11.91070811	2i	26.027
PolyIC	2 wo	14.06964474	2i	17.058
PolyIC	2 wo	15.61635814	2i	30.737
PolyIC	2 wo	13.61811927	2i	27.904
PolyIC	2 wo	13.58600989	2i	28.706
PolyIC	2 wo	14.85174773	2i	18.853
PolyIC	2 wo	14.22123292	2i	16.173
PolyIC	2 wo	14.41458198	2i	21.506
PolyIC	2 wo	12.01768316	2i	23.299
PolyIC	2 wo	15.22017365	1i	28.909
PolyIC	2 wo	12.22314575	1i	20.453
PolyIC	2 wo	13.14371336	1i	38.041
PolyIC	2 wo	14.04089862	1i	27.776
PolyIC	2 wo	14.39802541	1i	43.756
PolyIC	2 wo	13.15659639	1i	30.403
PolyIC	2 wo	10.38313778	1i	28.893
PolyIC	2 wo	15.75693911	1i	24.751
PolyIC	2 wo	12.36176539	1i	29.931
PolyIC	2 wo	16.70105118	1i	20.358
PolyIC	2 wo	16.48773006	1i	26.08
PolyIC	2 wo	11.05950011	1i	40.689
PolyIC	2 wo	11.78054527	1i	35.652
PolyIC	2 wo	13.27668614	1i	26.362
PolyIC	2 wo	13.34969748	1i	46.443
PolyIC	2 wo	12.05727204	1i	23.2225
PolyIC	2 wo	9.915716411	3i	30.255
PolyIC	2 wo	10.30974046	3i	22.309
PolyIC	2 wo	11.45983513	3i	27.051
PolyIC	2 wo	10.91791347	3i	24.73
PolyIC	2 wo	14.88517153	3i	28.216
PolyIC	2 wo	13.38582677	3i	12.7
PolyIC	2 wo	12.11594023	3i	32.189
PolyIC	2 wo	11.59096763	3i	23.294
PolyIC	2 wo	12.58943102	3i	32.567
PolyIC	2 wo	11.97758481	3i	23.377
PolyIC	2 wo	12.27935533	3i	13.03
PolyIC	2 wo	10.92657343	3i	18.304
PolyIC	2 wo	12.0061746	3i	17.491
PolyIC	2 wo	15.85946078	3i	16.394
PolyIC	2 wo	11.78627554	3i	15.272
PolyIC	3 wo	11.73548757	1l	36.641
PolyIC	3 wo	10	1l	53
PolyIC	3 wo	11.15936784	1l	33.156
PolyIC	3 wo	10.15572106	1l	41.356
PolyIC	3 wo	10.31740077	1l	53.308
PolyIC	3 wo	9.363071087	1l	41.653
PolyIC	3 wo	8.072801996	1l	54.504
PolyIC	3 wo	13.39212131	1l	48.536
PolyIC	3 wo	11.63122883	1l	49.006
PolyIC	3 wo	10.55145221	1l	36.014
PolyIC	3 wo	8.583866419	1l	48.929
PolyIC	3 wo	9.009477277	1l	57.717
PolyIC	3 wo	10.63583815	1l	21.625
PolyIC	3 wo	10.03544434	1l	46.834
PolyIC	3 wo	8.980813716	1l	36.745
PolyIC	3 wo	8.999243245	1l	48.893
PolyIC	3 wo	8.152490392	1l	51.518
PolyIC	3 wo	10.80205239	1l	29.624
PolyIC	3 wo	9.542783479	1l	59.731
PolyIC	3 wo	7.063620748	1l	62.291
PolyIC	3 wo	11.58186764	1l	37.127
PolyIC	3 wo	9.202507249	1l	57.593
PolyIC	3 wo	8.403842848	1l	52.357
PolyIC	3 wo	10.02562103	1l	53.862
PolyIC	3 wo	9.88445414	1l	58.678
PolyIC	3 wo	10.10917913	1l	44.514
PolyIC	3 wo	10.78712847	1l	60.257
PolyIC	3 wo	12.09021158	1l	43.01
PolyIC	3 wo	12.25589226	1l	74.25
PolyIC	3 wo	11.86600101	1l	69.105
PolyIC	3 wo	10.70056259	1l	61.679
PolyIC	3 wo	12.81722635	1l	50.713
PolyIC	3 wo	9.469078561	1l	61.252
PolyIC	3 wo	9.920270419	1l	54.434
PolyIC	3 wo	11.73179316	1l	44.324
PolyIC	3 wo	10.65033615	1l	60.092
PolyIC	3 wo	9.621467735	1l	75.872
PolyIC	3 wo	10.57154549	1l	58.648
PolyIC	3 wo	10.3922606	1l	52.924
PolyIC	3 wo	9.945065353	1l	63.348
PolyIC	3 wo	11.2242953	1l	47.219
PolyIC	3 wo	9.356849037	1l	56.643
PolyIC	3 wo	10.30635645	1l	38.811
PolyIC	3 wo	9.708172339	1l	51.503
PolyIC	3 wo	9.018648731	1l	65.42
PolyIC	3 wo	11.0093186	1l	50.866
PolyIC	3 wo	11.77040781	1l	43.329
PolyIC	3 wo	14.22070535	1l	28.128
PolyIC	3 wo	12.0449952	1l	48.983
PolyIC	3 wo	8.668867698	1l	54.217
PolyIC	3 wo	9.969217854	1l	57.176
PolyIC	3 wo	11.54829663	2l	36.369
PolyIC	3 wo	9.334222307	2l	52.495
PolyIC	3 wo	10.96000716	2l	44.708
PolyIC	3 wo	12.45298363	2l	39.348
PolyIC	3 wo	9.782821366	2l	76.665
PolyIC	3 wo	10.47724615	2l	65.857
PolyIC	3 wo	9.935336117	2l	59.384
PolyIC	3 wo	10.65870816	2l	70.365
PolyIC	3 wo	8.303883514	2l	51.783
PolyIC	3 wo	10.28453891	2l	35.004
PolyIC	3 wo	9.430795544	2l	62.561
PolyIC	3 wo	10.35120148	2l	40.575
PolyIC	3 wo	12.03835075	2l	46.518
PolyIC	3 wo	13.52036505	2l	23.668
PolyIC	3 wo	10.39459481	2l	50.026
PolyIC	3 wo	11.24554864	2l	48.019
PolyIC	3 wo	8.921990768	2l	25.779
PolyIC	3 wo	11.1454481	2l	39.478
PolyIC	3 wo	10.20385528	2l	45.081
PolyIC	3 wo	11.03038151	2l	41.703
PolyIC	3 wo	9.850368216	2l	42.638
PolyIC	3 wo	10.08064516	2l	43.648
PolyIC	3 wo	9.772044845	2l	56.283
PolyIC	3 wo	11.05876628	2l	45.213
PolyIC	3 wo	10.00877963	2l	56.95
PolyIC	3 wo	9.883593235	2l	54.636
PolyIC	3 wo	9.168844267	3l	43.626
PolyIC	3 wo	10.74113856	3l	42.826
PolyIC	3 wo	11.92674669	3l	25.992
PolyIC	3 wo	9.319664492	3l	62.234
PolyIC	3 wo	9.679292766	3l	46.491
PolyIC	3 wo	9.876465793	3l	63.788
PolyIC	3 wo	9.338723787	3l	84.594
PolyIC	3 wo	8.756397035	3l	51.391
PolyIC	3 wo	9.528544204	3l	48.276
PolyIC	3 wo	7.416449066	3l	64.721
PolyIC	3 wo	9.163964472	3l	56.744
PolyIC	3 wo	9.326872768	3l	87.918
PolyIC	3 wo	9.752466989	3l	77.929
PolyIC	3 wo	11.19626581	3l	63.414
PolyIC	3 wo	10.76168839	3l	33.452
PolyIC	3 wo	9.491324336	3l	33.715
PolyIC	3 wo	10.19021739	3l	35.328
PolyIC	3 wo	10.95866392	3l	45.626
PolyIC	3 wo	9.514940481	3l	49.396
PolyIC	3 wo	8.755906463	3l	66.241
PolyIC	3 wo	9.00120016	3l	59.992
PolyIC	3 wo	11.34572031	3l	67.867
PolyIC	3 wo	10.93135111	3l	59.462
PolyIC	3 wo	9.099581713	3l	68.135
PolyIC	6 wo	9.547657221	1m	55.511
PolyIC	6 wo	8.936550492	1m	42.522
PolyIC	6 wo	9.067175262	1m	63.967
PolyIC	6 wo	9.036654932	1m	53.117
PolyIC	6 wo	8.824690555	1m	43.061
PolyIC	6 wo	9.904384595	1m	52.502
PolyIC	6 wo	8.057399378	1m	26.063
PolyIC	6 wo	10.03009027	1m	33.898
PolyIC	6 wo	9.256902178	1m	43.211
PolyIC	6 wo	10.44705511	1m	50.732
PolyIC	6 wo	11.10114854	1m	46.842
PolyIC	6 wo	8.817145958	1m	58.976
PolyIC	6 wo	7.602085143	1m	64.456
PolyIC	6 wo	11.13253994	1m	63.777
PolyIC	6 wo	9.772384869	1m	73.677
PolyIC	6 wo	8.817704795	1m	69.179
PolyIC	6 wo	9.551098376	1m	40.833
PolyIC	6 wo	9.38306357	1m	59.682
PolyIC	6 wo	10.22558901	1m	47.919
PolyIC	6 wo	10.44059303	1m	33.523
PolyIC	6 wo	9.84278879	1m	36.575
PolyIC	6 wo	10.76980708	1m	21.356
PolyIC	6 wo	10.86931908	1m	44.161
PolyIC	6 wo	11.86619453	1m	53.092
PolyIC	6 wo	10.74732277	1m	52.106
PolyIC	6 wo	10.65800492	1m	39.407
PolyIC	6 wo	9.053240015	2m	57.438
PolyIC	6 wo	9.374895369	2m	59.734
PolyIC	6 wo	8.140130845	2m	33.169
PolyIC	6 wo	9.514918674	2m	55.702
PolyIC	6 wo	8.247731874	2m	40.011
PolyIC	6 wo	10.0062261	2m	44.972
PolyIC	6 wo	9.771118941	2m	33.773
PolyIC	6 wo	11.40499879	2m	41.21
PolyIC	6 wo	9.220512093	2m	28.198
PolyIC	6 wo	9.392978748	2m	25.551
PolyIC	6 wo	10.77604351	2m	59.391
PolyIC	6 wo	9.872917827	2m	39.502
PolyIC	6 wo	10.59934477	2m	51.89
PolyIC	6 wo	8.76333066	2m	67.326
PolyIC	6 wo	10.51600105	2m	41.841
PolyIC	6 wo	10.56138994	2m	67.226
PolyIC	6 wo	9.054022333	2m	59.642
PolyIC	6 wo	11.41098567	2m	57.839
PolyIC	6 wo	9.876418152	2m	39.488
PolyIC	6 wo	9.649805447	2m	64.25
PolyIC	6 wo	9.901241463	2m	39.389
PolyIC	6 wo	9.821038848	2m	45.82
PolyIC	6 wo	11.42555809	2m	34.134
PolyIC	6 wo	10.00689364	2m	44.969
PolyIC	6 wo	9.899989898	2m	49.495
PolyIC	6 wo	9.738129009	2m	47.237
PolyIC	6 wo	10.60159563	2m	55.652
PolyIC	6 wo	10.17233126	2m	66.848
PolyIC	6 wo	10.28121014	2m	52.523
PolyIC	6 wo	12.3954137	2m	35.497
PolyIC	6 wo	9.588102925	2m	51.105
PolyIC	6 wo	9.975062344	2m	52.13
PolyIC	6 wo	8.292715949	2m	59.088
PolyIC	6 wo	8.7137396	2m	35.576
PolyIC	6 wo	11.10309221	2m	36.026
PolyIC	6 wo	7.638046457	2m	66.771
PolyIC	6 wo	8.577405858	2m	47.8
PolyIC	6 wo	9.55566173	2m	48.139
PolyIC	6 wo	11.17754094	2m	38.47
PolyIC	6 wo	9.325787923	2m	47.181
PolyIC	6 wo	11.88202843	3m	47.13
PolyIC	6 wo	9.79142419	3m	54.129
PolyIC	6 wo	11.84272856	3m	25.332
PolyIC	6 wo	13.13983707	3m	34.247
PolyIC	6 wo	8.939623161	3m	29.084
PolyIC	6 wo	9.336150558	3m	40.702
PolyIC	6 wo	9.577670346	3m	65.778
PolyIC	6 wo	12.44102251	3m	42.601
PolyIC	6 wo	12.05703502	3m	38.152
PolyIC	6 wo	11.79875744	3m	54.243
PolyIC	6 wo	9.694275648	3m	42.293
PolyIC	6 wo	12.0230979	3m	59.053
PolyIC	6 wo	9.836603093	3m	36.598
PolyIC	6 wo	10.88646967	3m	38.58
PolyIC	6 wo	11.78444453	3m	50.066
PolyIC	6 wo	11.1500911	3m	36.771
PolyIC	6 wo	12.12271922	3m	64.342
PolyIC	6 wo	9.641209283	3m	58.084
PolyIC	6 wo	11.55624037	3m	31.152
PolyIC	6 wo	10.97157518	3m	59.244
PolyIC	6 wo	12.65679311	3m	52.936
PolyIC	6 wo	8.812791137	3m	63.544
PolyIC	6 wo	11.73295788	3m	68.184
PolyIC	6 wo	10.36240408	3m	35.706
PolyIC	6 wo	11.96079944	3m	51.836
PolyIC	6 wo	10.4048679	3m	75.926
PolyIC	6 wo	10.01084508	3m	35.961
PolyIC	6 wo	10.67742318	3m	33.716
PolyIC	6 wo	11.32578281	3m	45.03
PolyIC	8 wo	11.3456985	1p	40.544
PolyIC	8 wo	12.41027705	1p	29.814
PolyIC	8 wo	9.000450023	1p	39.998
PolyIC	8 wo	11.26584259	1p	31.955
PolyIC	8 wo	11.40023886	1p	55.262
PolyIC	8 wo	10.09209032	1p	55.489
PolyIC	8 wo	11.01744856	1p	39.029
PolyIC	8 wo	9.785001767	1p	36.791
PolyIC	8 wo	9.568233465	1p	41.805
PolyIC	8 wo	10.26467058	1p	63.324
PolyIC	8 wo	9.825490741	1p	46.817
PolyIC	8 wo	10.09032068	1p	40.633
PolyIC	8 wo	8.984573657	1p	58.99
PolyIC	8 wo	10.88759851	1p	57.864
PolyIC	8 wo	9.100155238	1p	37.362
PolyIC	8 wo	9.609395854	1p	56.195
PolyIC	8 wo	10.5016858	1p	54.277
PolyIC	8 wo	11.29734235	1p	53.995
PolyIC	8 wo	11.72093023	1p	53.75
PolyIC	8 wo	11.14229119	1p	48.464
PolyIC	8 wo	10.46728972	1p	80.25
PolyIC	8 wo	11.06405048	1p	57.845
PolyIC	8 wo	10.97634597	1p	36.442
PolyIC	8 wo	10.04621258	1p	39.816
PolyIC	8 wo	11.97970497	1p	42.572
PolyIC	8 wo	7.208027466	1p	52.719
PolyIC	8 wo	12.42456514	1p	45.072
PolyIC	8 wo	10.48179478	1p	54.38
PolyIC	8 wo	10.60675457	1p	41.483
PolyIC	8 wo	10.34126163	3p	52.218
PolyIC	8 wo	10.58938649	3p	74.603
PolyIC	8 wo	10.42978589	3p	50.816
PolyIC	8 wo	9.014084507	3p	53.25
PolyIC	8 wo	8.556178783	3p	73.631
PolyIC	8 wo	10.39304611	3p	74.088
PolyIC	8 wo	8.627652544	3p	54.476
PolyIC	8 wo	10.76161486	3p	32.523
PolyIC	8 wo	9.46969697	3p	36.96
PolyIC	8 wo	10.13268076	3p	52.306
PolyIC	8 wo	12.22181167	3p	35.183
PolyIC	8 wo	11.19130276	3p	43.784
PolyIC	8 wo	9.054343473	3p	57.431
PolyIC	8 wo	10.40634913	3p	79.759
PolyIC	8 wo	9.751657782	3p	46.146
PolyIC	8 wo	12.5468328	3p	57.385
PolyIC	8 wo	11.73730445	3p	54.527
PolyIC	8 wo	11.34623022	3p	88.135
PolyIC	8 wo	10.8286789	3p	17.546
PolyIC	8 wo	9.168423948	3p	21.814
PolyIC	8 wo	10.87642209	3p	45.971
PolyIC	8 wo	10.48733751	3p	77.236
PolyIC	8 wo	9.137681015	3p	50.341
PolyIC	8 wo	10.56830191	3p	29.333
PolyIC	8 wo	12.56491875	3p	59.69
PolyIC	8 wo	9.633395772	4p	74.74
PolyIC	8 wo	11.68765743	4p	49.625
PolyIC	8 wo	9.979633401	4p	49.1
PolyIC	8 wo	11.09345486	4p	66.706
PolyIC	8 wo	10.10317485	4p	32.663
PolyIC	8 wo	12.41222179	4p	58.813
PolyIC	8 wo	10.00196117	4p	50.99
PolyIC	8 wo	12.09801593	4p	45.462
PolyIC	8 wo	11.42818729	4p	29.751
PolyIC	8 wo	9.050745536	4p	65.188
PolyIC	8 wo	9.955288529	4p	57.256
PolyIC	8 wo	10.32589139	4p	63.917
PolyIC	8 wo	10.21731442	4p	25.447
PolyIC	8 wo	10.99776252	4p	52.738
PolyIC	8 wo	10.98505003	4p	58.261
PolyIC	8 wo	9.738754058	4p	64.69
PolyIC	8 wo	9.424436217	4p	59.42
PolyIC	8 wo	12.52039306	4p	52.714
PolyIC	8 wo	11.44016577	4p	46.328
PolyIC	8 wo	13.0813614	4p	42.809
PolyIC	8 wo	13.24466764	4p	36.241
PolyIC	8 wo	10.0488085	4p	55.728
PolyIC	8 wo	11.31974963	4p	45.054
PolyIC	8 wo	9.645446684	4p	60.132
PolyIC	8 wo	9.872080089	4p	71.92
PolyIC	8 wo	12.95301089	4p	36.285
PolyIC	8 wo	9.354400222	4p	68.417
PolyIC	12 wo	10.32714	1q	60.036
PolyIC	12 wo	8.828388	1q	35.114
PolyIC	12 wo	13.19013	1q	47.763
PolyIC	12 wo	9.552757	1q	46.06
PolyIC	12 wo	10.53602	1q	37.965
PolyIC	12 wo	10.6928	1q	44.89
PolyIC	12 wo	10.70515	1q	50.443
PolyIC	12 wo	10.84231	1q	44.271
PolyIC	12 wo	12.06002	1q	35.655
PolyIC	12 wo	9.522544	1q	45.156
PolyIC	12 wo	8.875394	1q	42.815
PolyIC	12 wo	10.02696	1q	44.879
PolyIC	12 wo	13.53862	1q	37.67
PolyIC	12 wo	10.58244	1q	49.138
PolyIC	12 wo	10.99022	1q	36.396
PolyIC	12 wo	10.11795	1q	37.557
PolyIC	12 wo	10.92507	1q	39.359
PolyIC	12 wo	13.05207	1q	28.348
PolyIC	12 wo	11.95591	1q	26.765
PolyIC	12 wo	8.730013	1q	43.528
PolyIC	12 wo	9.88088	1q	36.434
PolyIC	12 wo	9.368099	1q	44.833
PolyIC	12 wo	8.070754	1q	29.737
PolyIC	12 wo	10.86248	1q	32.221
PolyIC	12 wo	13.14329	1q	34.238
PolyIC	12 wo	10.89918	1q	29.36
PolyIC	12 wo	9.888915	1q	30.337
PolyIC	12 wo	13.24281	1q	47.573
PolyIC	12 wo	9.855941	1q	74.067
PolyIC	12 wo	10.33341	1q	47.419
PolyIC	12 wo	11.27858	1q	29.259
PolyIC	12 wo	9.697126	1q	30.937
PolyIC	12 wo	10.88605	1q	51.442
PolyIC	12 wo	9.978992	1q	38.08
PolyIC	12 wo	9.562918	1q	53.331
PolyIC	12 wo	10.02865	1q	41.88
PolyIC	12 wo	10.44609	1q	25.847
PolyIC	12 wo	10.08878	1q	54.516
PolyIC	12 wo	9.97299	1q	48.13
PolyIC	12 wo	8.609429	1q	33.684
PolyIC	12 wo	9.097732	3q	43.967
PolyIC	12 wo	11.95037	3q	61.086
PolyIC	12 wo	11.51148	3q	46.041
PolyIC	12 wo	10.71483	3q	32.665
PolyIC	12 wo	11.66215	3q	50.591
PolyIC	12 wo	11.24166	3q	55.152
PolyIC	12 wo	9.500827	3q	52.627
PolyIC	12 wo	11.4255	3q	44.637
PolyIC	12 wo	10.78707	3q	51.914
PolyIC	12 wo	11.08507	3q	31.574
PolyIC	12 wo	11.54981	3q	23.377
PolyIC	12 wo	8.804561	3q	45.431
PolyIC	12 wo	9.430811	3q	50.897
PolyIC	12 wo	12.62128	3q	25.354
PolyIC	12 wo	11.74652	3q	48.525
PolyIC	12 wo	10.95333	3q	25.563
PolyIC	12 wo	12.36221	3q	29.121
PolyIC	12 wo	12.9759	3q	36.221
PolyIC	12 wo	11.61068	3q	49.954
PolyIC	12 wo	13.269	3q	41.45
PolyIC	12 wo	10.98318	3q	26.404
PolyIC	12 wo	10.00537	3q	53.971
PolyIC	12 wo	9.260974	3q	59.389
PolyIC	12 wo	11.89116	3q	42.889
PolyIC	12 wo	11.30006	3q	36.283
PolyIC	12 wo	8.111074	3q	62.877
PolyIC	12 wo	9.433708	3q	37.101
