# Supplementary material for: PolyI:C Maternal Immune Activation on E9.5 Causes the Deregulation of Microglia and the Complement System in Mice, Leading to Decreased Synaptic Spine Density
Source: Int J Mol Sci. 2024 May 17;25(10):5480. doi: 10.3390/ijms25105480 (PMC11121703; doi:10.3390/ijms25105480)
Supplement: Supplementary file 1 [file ijms-25-05480-s001.zip › Western_blot_densitometry.xlsx]

## Sheet: Sheet1
2w	PSD95	C1Q	C3-FULL	C3 ALPHA	C3 alpha fragment	c4 full	c4 alpha	c4d
saline-1	1.05205	1.37117	1.07142	1.16821	1.1658	0.757483	0.865861	0.944708
saline-2	0.936224	1.1291	0.758344	1.00181	0.739957	0.839408	0.960387	0.922395
saline-3	1.14438	0.812693	0.969118	1.0091	0.729171	1.21577	1.22736	1.21582
saline-4	1.30867	0.818121	0.874986	0.763644	1.03757	1.35244	1.1069	1.01015
saline-5	0.55868	0.868916	1.32614	1.05723	1.3275	0.834902	0.839496	0.906932
polyic-1	0.521237	0.616673	1.22162	1.27885	1.97022	0.592759	0.672349	0.941327
polyic-2	0.532959	0.65903	0.930446	1.02128	1.58401	0.715015	0.796677	1.02197
polyic-3	0.735099	0.827816	0.872087	0.900312	1.24159	0.208922	0.242868	0.859538
3w	PSD95	C1Q	C3-FULL	C3 ALPHA	C3 alpha fragment	c4 full	c4 alpha	c4d
saline-1	0.918838	0.929374	0.668551	0.630855	0.736025	0.49348	0.311601	0.951568
saline-2	1.08488	1.00482	0.902827	0.943676	1.03308	1.26133	0.967493	1.09403
saline-3	1.01179	0.891474	0.912882	0.888115	0.827195	1.19809	1.24726	1.01239
saline-4	0.9845	1.17434	1.51574	1.53735	1.4037	1.0471	1.47365	0.942015
polyic-1	0.896818	1.07515	1.38577	1.02227	0.923622	0.70793	0.706318	1.2024
polyic-2	0.790664	0.926377	0.882805	0.806751	0.684264	0.717804	0.89394	1.11507
polyic-3	0.765128	1.01005	0.877543	0.848703	0.627308	0.655176	0.562178	1.16515
polyic-4	0.686293	1.01823	1.0057	0.866826	1.05329	0.95691	0.887531	1.16224
6w	PSD95	C1Q	C3-FULL	C3 ALPHA	C3 alpha fragment	c4 full	c4 alpha	c4d
saline-1	1.03127	0.317764	0.445137	0.468565	0.594437	0.714689	0.800281	1.31121
saline-2	0.932029	0.500482	0.676204	0.708712	0.806674	0.871346	0.425312	0.845189
saline-3	1.1143	1.68021	1.25378	1.2899	1.37683	1.08932	1.07544	0.821231
saline-4	0.922408	1.50154	1.62488	1.53283	1.22205	1.32465	1.69896	1.02237
polyic-1	0.763883	0.831791	0.768602	0.856159	0.522566	1.14386	0.468797	0.671785
polyic-2	0.843095	0.759977	0.930146	0.855784	0.681256	1.58201	0.664761	1.01072
polyic-3	0.979361	1.00037	0.572729	0.496357	0.815597	2.35774	0.961688	1.10915
polyic-4	0.746437	0.770888	0.770834	0.997734	0.879542	1.59341	0.48765	0.753472
8w	PSD95	C1Q	C3-FULL	C3 ALPHA	C3 alpha fragment	c4 full	c4 alpha	c4d
saline-1	1.12568	1.13301	1.04275	1.07164	1.2571	0.73626	1.03102	1.30455
saline-2	1.12807	1.25589	0.981289	0.946366	0.861205	0.830846	0.766362	0.636126
saline-3	0.998084	0.823293	0.777873	0.851233	1.07067	0.934949	0.967583	1.08553
saline-4	0.75535	0.464176	0.833114	0.739137	0.965655	0.703447	0.819641	0.487
saline-5	0.992813	1.32364	1.36498	1.39163	0.84537	1.7945	1.41539	1.4868
polyic-1	1.04894	1.50375	1.01583	0.879326	0.960246	2.85202	1.17828	1.1294
polyic-2	0.918664	1.5697	1.70858	1.73095	0.884547	2.1609	1.20771	2.54686
polyic-3	1.1531	2.10039	1.29974	1.06586	0.916907	2.48601	1.14728	1.3087
polyic-4	1.22647	1.45122	0.992055	0.978964	1.4815	3.64505	0.901825	1.152
polyic-5	1.19052	1.81263	1.00332	0.971665	1.34277	3.53581	1.28371	1.62759
12w	PSD95	C1Q	C3-FULL	C3 ALPHA	C3 alpha fragment	c4 full	c4 alpha	c4d
saline-1	0.865142	1.09041	0.717545	0.805677	0.676606	0.859592	0.652996	0.927716
saline-2	0.890981	1.10297	1.60973	1.62531	0.585157	0.703195	0.668094	0.910188
saline-3	1.03095	0.943497	0.882576	0.80364	0.829847	1.73206	1.89433	1.21165
saline-4	1.21293	0.863122	0.790145	0.765376	1.90839	0.705149	0.784578	0.950446
polyic-1	0.747127	0.744713	0.55428	0.720587	0.788136	1.09828	2.16766	0.866299
polyic-2	0.898322	0.787149	0.692763	0.744566	1.44613	1.2499	2.01925	0.861849
polyic-3	0.887265	1.68868	1.21031	1.28061	0.972986	2.04345	3.07946	1.37952
polyic-4	0.902969	2.07785	0.791558	0.890901	1.61019	1.52963	1.69378	1.2753
